# Supplementary material for: Positive geographic correlation between soldiers’ weapon size and defensive prowess in a eusocial aphid, Ceratovacuna japonica
Source: Sci Rep. 2022 Sep 23;12:15874. doi: 10.1038/s41598-022-20389-z (PMC9508264; doi:10.1038/s41598-022-20389-z)
Supplement: Supplementary file 2 — Supplementary Information 2. [file 41598_2022_20389_MOESM2_ESM.xlsx]

## Sheet: Description
Data for the article with the title: Positive correlation between soldiers’ weapon size and defensive prowess in a eusocial aphid, Ceratovacuna japonica
Behavioral Ecology and Sociobiology
Correspondence: Mitsuth Hattori, email: mhattori@nagasaki-u.ac.jp
This file contains the data used to test the spatiotemporal variation of soldiers' weapon size, to asess the correlation between soldiers' weapon size and defensive prowess, and to measure the geological variation of soldier's aggressiveness.

## Sheet: soldiers' morphology
Body length	Horn length	Foreleg length	colony no.	population	month
0.862	0.175	0.773	1	A	6
1.135	0.1745	0.8835	1	A	6
1.176	0.174	0.8835	1	A	6
1.247	0.1845	0.914	1	A	6
1.086	0.153	0.7525	1	A	6
1.164	0.1745	0.8825	2	A	6
0.915	0.1795	0.8335	3	A	6
1.185	0.179	0.906	3	A	6
1.068	0.162	0.7475	3	A	6
1.084	0.179	0.7955	3	A	6
1.19	0.185	0.842	4	A	6
1.218	0.1835	0.8085	4	A	6
1.229	0.1795	0.8035	4	A	6
ND	0.2055	0.8965	4	A	6
1.115	0.173	0.848	4	A	6
1.012	0.1925	0.832	5	A	6
1.08	0.197	0.924	5	A	6
1.109	0.1665	0.854	5	A	6
1.15	0.176	0.848	6	A	6
1.222	0.1745	0.873	6	A	6
1.218	0.178	0.895	7	A	6
0.996	0.177	0.8575	7	A	6
1.12	0.1715	0.849	7	A	6
1.243	0.178	0.8985	7	A	6
1.174	0.139	0.841	8	A	6
1.069	0.1505	0.839	8	A	6
1.16	0.1715	0.89	8	A	6
1.102	0.1725	0.865	9	A	6
0.983	0.164	0.81	9	A	6
1.088	0.182	0.86	9	A	6
1.239	0.187	0.8485	9	A	6
1.254	0.184	0.8915	9	A	6
1.261	0.201	0.882	9	A	6
1.119	0.1455	0.7285	10	A	6
1.155	0.178	0.892	10	A	6
1.134	0.1695	0.8155	10	A	6
0.864	0.18	0.8715	10	A	6
1.176	0.1565	0.796	11	A	6
1.249	0.171	0.876	11	A	6
1.065	0.179	0.8	11	A	6
1.053	0.175	0.7845	11	A	6
1.087	0.192	0.876	11	A	6
1.185	0.1625	0.8525	12	A	6
1.052	0.175	0.822	12	A	6
1.07	0.172	0.8485	13	A	6
1.193	0.1815	0.8975	13	A	6
1.108	0.164	0.805	13	A	6
1.195	0.163	0.8885	13	A	6
1.215	0.1795	0.9145	14	A	6
1.218	0.187	0.923	14	A	6
1.167	0.189	0.888	15	A	6
1.155	0.179	0.882	15	A	6
1.12	0.1815	0.888	15	A	6
1.135	0.18	0.8575	15	A	6
1.088	0.192	0.934	15	A	6
0.999	0.1455	0.7435	1	B	6
1.096	0.119	0.766	1	B	6
ND	0.141	0.725	1	B	6
1.153	0.1385	0.869	1	B	6
1.066	0.1295	0.722	1	B	6
ND	0.156	0.835	2	B	6
1.027	0.151	0.769	2	B	6
0.872	0.1495	0.793	2	B	6
1.129	0.1485	0.779	2	B	6
ND	0.139	0.734	2	B	6
1.145	0.146	0.813	2	B	6
0.945	0.166	0.7925	3	B	6
1.051	0.15	0.814	3	B	6
1.157	0.1615	0.829	3	B	6
1.157	0.1635	0.826	3	B	6
1.097	0.129	0.7215	4	B	6
1.098	0.158	0.7835	4	B	6
1.144	0.152	0.7835	4	B	6
1.056	0.1485	0.803	4	B	6
1.154	0.183	0.7885	5	B	6
1.084	0.144	0.669	5	B	6
1.102	0.16	0.7205	5	B	6
1.145	0.152	0.824	5	B	6
1.057	0.1595	0.7945	6	B	6
1.098	0.1395	0.7325	6	B	6
1.102	0.123	0.708	6	B	6
1.122	0.1585	0.821	6	B	6
1.018	0.124	0.726	7	B	6
1.109	0.148	0.7655	8	B	6
1.112	0.153	0.7215	8	B	6
0.905	0.1615	0.819	8	B	6
0.859	0.131	0.7355	8	B	6
1.035	0.1275	0.7045	8	B	6
1.162	0.1505	0.785	8	B	6
1.145	0.124	0.742	10	B	6
0.982	0.113	0.673	10	B	6
1.034	0.136	0.643	10	B	6
ND	0.122	0.65	10	B	6
1.064	0.1395	0.752	10	B	6
0.941	0.147	0.805	11	B	6
1.025	0.1725	0.864	11	B	6
1.15	0.162	0.8505	11	B	6
1.061	0.1135	0.734	11	B	6
1.069	0.147	0.793	12	B	6
1.061	0.151	0.793	12	B	6
1.116	0.1485	0.802	12	B	6
0.927	0.138	0.64	13	B	6
1.168	0.1505	0.771	13	B	6
0.991	0.172	0.807	13	B	6
1.159	0.148	0.8025	14	B	6
1.005	0.1375	0.765	14	B	6
1.128	0.1525	0.8075	14	B	6
1.04	0.16	0.8275	14	B	6
1.063	0.1445	0.8	15	B	6
1.016	0.145	0.7565	15	B	6
1.067	0.152	0.8535	15	B	6
1.154	0.152	0.798	15	B	6
0.942	0.132	0.712	15	B	6
1.222	0.1465	0.807	16	B	6
1.072	0.1425	0.784	16	B	6
1.013	0.128	0.747	16	B	6
1.017	0.142	0.76	16	B	6
1.066	0.1475	0.843	17	B	6
ND	0.14	0.837	17	B	6
0.983	0.148	0.7905	17	B	6
1.058	0.148	0.7805	17	B	6
0.941	0.167	0.9255	16	A	7
1.041	0.1775	0.898	16	A	7
ND	0.185	0.9045	16	A	7
0.95	0.1995	0.92	16	A	7
1.075	0.2	0.8725	17	A	7
0.993	0.189	0.8505	17	A	7
0.901	0.195	0.887	17	A	7
1.138	0.1665	0.825	18	A	7
0.952	0.161	0.803	18	A	7
1.088	0.172	0.886	18	A	7
1.038	0.179	0.78	19	A	7
1.008	0.181	0.8405	19	A	7
0.998	0.197	0.874	19	A	7
ND	0.185	0.8975	20	A	7
1.027	0.183	0.879	20	A	7
ND	0.219	0.887	21	A	7
ND	0.171	0.848	21	A	7
ND	0.183	0.898	22	A	7
1.118	0.175	0.869	22	A	7
ND	0.156	0.843	22	A	7
1.132	0.1825	0.861	22	A	7
1.18	0.16	0.859	23	A	7
1.063	0.212	0.9295	23	A	7
1.123	0.2155	0.958	23	A	7
ND	0.181	0.885	23	A	7
1.172	0.1725	0.9095	23	A	7
0.919	0.201	0.895	24	A	7
1.158	0.17	0.873	24	A	7
1.041	0.1605	0.8685	24	A	7
0.974	0.1795	0.899	24	A	7
1.058	0.156	0.816	24	A	7
1.019	0.1925	0.862	25	A	7
1.028	0.1675	0.833	25	A	7
1.144	0.148	0.8375	25	A	7
0.903	0.163	0.8685	25	A	7
ND	0.162	0.8415	26	A	7
1.012	0.162	0.864	26	A	7
0.959	0.1955	0.9025	26	A	7
1.014	0.179	0.878	26	A	7
1.047	0.1575	0.798	26	A	7
1.11	0.173	0.867	27	A	7
1.055	0.173	0.8595	27	A	7
1.007	0.1835	0.841	27	A	7
0.879	0.1715	0.8525	18	B	7
1.028	0.172	0.819	18	B	7
0.99	0.1685	0.863	18	B	7
1.062	0.1835	0.9055	19	B	7
1.056	0.179	0.8615	19	B	7
0.992	0.179	0.802	20	B	7
1.043	0.182	0.9055	20	B	7
1.039	0.1655	0.8125	20	B	7
1.133	0.152	0.853	20	B	7
1.054	0.175	0.819	20	B	7
0.922	0.189	0.944	21	B	7
0.856	0.19	0.8815	21	B	7
1.033	0.173	0.8455	21	B	7
0.923	0.1655	0.865	21	B	7
1.07	0.1905	0.948	22	B	7
1.22	0.176	0.875	22	B	7
0.938	0.1705	0.87	22	B	7
1.007	0.198	0.904	22	B	7
0.968	0.1765	0.9025	23	B	7
0.988	0.1785	0.909	23	B	7
1.204	0.1885	0.881	23	B	7
0.951	0.15	0.8325	23	B	7
1.039	0.1715	0.863	24	B	7
0.946	0.1715	0.838	24	B	7
0.886	0.17	0.9415	24	B	7
0.894	0.202	0.905	24	B	7
1.019	0.183	0.895	25	B	7
1.02	0.186	0.9295	25	B	7
1.126	0.169	0.888	25	B	7
0.909	0.1715	0.8205	25	B	7
1.032	0.153	0.839	25	B	7
0.953	0.177	0.89	26	B	7
0.922	0.167	0.804	26	B	7
1.079	0.17	0.8865	26	B	7
1.176	0.163	0.8735	27	B	7
0.972	0.1595	0.823	27	B	7
1.071	0.157	0.88	27	B	7
1.007	0.194	0.8495	27	B	7
1.033	0.1805	0.877	28	B	7
1.115	0.148	0.7585	28	B	7
1.124	0.164	0.862	28	B	7
0.974	0.177	0.8285	28	B	7
ND	0.153	0.831	28	B	7
1.057	0.172	0.907	28	B	7
0.951	0.162	0.832	29	B	7
1.105	0.161	0.783	29	B	7
ND	0.151	0.829	29	B	7
0.958	0.129	0.768	29	B	7
0.865	0.174	0.827	29	B	7
0.946	0.17	0.8395	30	B	7
1.059	0.179	0.882	30	B	7
1.117	0.152	0.804	31	B	7
1.138	0.1645	0.8375	31	B	7
0.946	0.163	0.8105	31	B	7
1.143	0.175	0.8805	28	A	8
1.009	0.166	0.8015	28	A	8
1.197	0.183	0.91	28	A	8
1.002	0.194	0.92	28	A	8
1.19	0.179	0.95	29	A	8
1.025	0.175	0.895	29	A	8
1.142	0.1755	0.8575	29	A	8
1.138	0.173	0.9115	30	A	8
1.187	0.185	0.877	30	A	8
1.027	0.166	0.853	30	A	8
1.026	0.206	0.943	30	A	8
1.003	0.194	0.9365	30	A	8
1.075	0.194	0.9245	31	A	8
1.117	0.18	0.895	31	A	8
1.213	0.176	0.9105	31	A	8
1.238	0.1625	0.916	31	A	8
1.057	0.188	0.891	31	A	8
0.957	0.167	0.8565	31	A	8
1.021	0.189	0.927	31	A	8
0.884	0.192	0.9165	31	A	8
1.238	0.184	0.951	32	A	8
1.047	0.181	0.871	32	A	8
0.984	0.1725	0.931	32	A	8
0.948	0.186	0.937	32	A	8
0.901	0.1885	0.8955	32	A	8
0.973	0.174	0.901	32	A	8
1.207	0.181	0.9375	32	A	8
1.278	0.205	0.895	33	A	8
1.089	0.183	0.873	33	A	8
1.02	0.192	0.863	33	A	8
1.261	0.2085	0.925	33	A	8
1.155	0.2	0.91	33	A	8
1.201	0.182	0.896	33	A	8
1.245	0.175	0.942	34	A	8
1.088	0.1915	0.9	34	A	8
1.114	0.187	0.872	34	A	8
1.139	0.183	0.8965	34	A	8
1.239	0.183	0.899	34	A	8
1.063	0.1785	0.925	35	A	8
0.89	0.233	0.9295	36	A	8
1.288	0.23	0.936	36	A	8
1.238	0.219	0.918	36	A	8
1.318	0.222	0.9645	36	A	8
1.284	0.216	0.9145	37	A	8
0.968	0.24	0.956	37	A	8
1.126	0.227	0.945	37	A	8
1.078	0.182	0.9165	38	A	8
1.021	0.184	0.9035	38	A	8
0.864	0.175	0.889	38	A	8
1.046	0.165	0.896	38	A	8
1.146	0.174	0.9235	39	A	8
1.071	0.179	0.9315	39	A	8
1.037	0.185	0.8935	39	A	8
1.247	0.223	0.9555	39	A	8
0.967	0.193	0.946	39	A	8
1.04	0.167	0.8325	39	A	8
0.933	0.191	0.915	40	A	8
0.919	0.189	0.881	40	A	8
1.098	0.184	0.925	40	A	8
1.098	0.173	0.8815	40	A	8
1.159	0.162	0.896	41	A	8
1.049	0.184	0.9215	41	A	8
1.103	0.181	0.894	41	A	8
1.209	0.193	0.9225	41	A	8
1.001	0.1705	0.8765	41	A	8
1.214	0.182	0.8665	32	B	8
1.168	0.163	0.881	32	B	8
0.975	0.173	0.8595	32	B	8
1.123	0.162	0.829	32	B	8
1.148	0.177	0.828	32	B	8
1.115	0.168	0.845	32	B	8
1.079	0.152	0.8215	33	B	8
0.895	0.172	0.8	33	B	8
0.879	0.169	0.81	33	B	8
1.01	0.165	0.846	33	B	8
1.083	0.175	0.873	33	B	8
0.939	0.169	0.8605	33	B	8
1.095	0.176	0.8195	34	B	8
1.089	0.153	0.856	34	B	8
1.022	0.178	0.871	34	B	8
1.127	0.143	0.836	34	B	8
0.935	0.175	0.826	34	B	8
1.112	0.1685	0.862	35	B	8
1.069	0.169	0.8395	35	B	8
1.059	0.1525	0.8105	35	B	8
0.982	0.1555	0.79	35	B	8
0.973	0.177	0.8665	35	B	8
1.081	0.172	0.8115	35	B	8
0.926	0.171	0.841	36	B	8
0.92	0.167	0.833	36	B	8
0.958	0.159	0.753	36	B	8
0.957	0.1595	0.808	36	B	8
1.05	0.156	0.855	37	B	8
1.104	0.153	0.9335	37	B	8
1.028	0.165	0.8515	37	B	8
1.175	0.173	0.8825	37	B	8
0.894	0.142	0.822	37	B	8
1.005	0.178	0.8745	37	B	8
1.043	0.1665	0.867	37	B	8
1.003	0.176	0.88	37	B	8
1.035	0.173	0.826	38	B	8
0.957	0.147	0.804	24	B	8
1.076	0.153	0.833	24	B	8
1.105	0.163	0.838	24	B	8
0.798	0.1505	0.799	39	B	8
0.822	0.146	0.7505	39	B	8
1.124	0.157	0.883	39	B	8
0.96	0.157	0.863	39	B	8
1.073	0.159	0.8635	40	B	8
1.017	0.188	0.87	40	B	8
1.066	0.175	0.86	40	B	8
1.024	0.166	0.876	40	B	8
1.056	0.1765	0.863	40	B	8
0.965	0.177	0.857	40	B	8
1.219	0.172	0.879	41	B	8
0.778	0.136	0.718	41	B	8
0.986	0.1715	0.858	41	B	8
1.032	0.161	0.837	41	B	8
0.945	0.1655	0.786	41	B	8
0.901	0.167	0.857	41	B	8
0.934	0.1655	0.8485	41	B	8
1.093	0.141	0.859	41	B	8
1.075	0.1705	0.879	42	B	8
1.092	0.179	0.8955	42	B	8
0.978	0.179	0.848	42	B	8
1.054	0.1595	0.792	42	B	8
1.013	0.159	0.7985	42	B	8
0.847	0.1455	0.7545	43	B	8
1.181	0.156	0.866	43	B	8
1.096	0.123	0.837	43	B	8
0.923	0.14	0.6805	43	B	8
1.136	0.1765	0.8895	43	B	8
1.207	0.187	0.842	44	B	8
1.132	0.1735	0.864	44	B	8
1.163	0.164	0.837	44	B	8
1.028	0.176	0.818	44	B	8
1.118	0.19	0.8885	44	B	8
1.238	0.166	0.895	44	B	8
1.211	0.183	0.918	44	B	8
1.073	0.164	0.838	44	B	8
0.835	0.153	0.768	45	B	8
1.028	0.169	0.842	45	B	8
1.137	0.178	0.915	45	B	8
1.02	0.174	0.859	45	B	8
1.021	0.18	0.849	45	B	8
1.035	0.1615	0.899	46	B	8
1.118	0.164	0.863	46	B	8
1.112	0.182	0.8725	46	B	8
1.122	0.164	0.828	46	B	8
1.042	0.152	0.855	46	B	8
1.068	0.164	0.876	46	B	8
1.062	0.167	0.9255	42	A	9
ND	0.1775	0.898	42	A	9
1.075	0.185	0.9045	42	A	9
1.02	0.1995	0.92	42	A	9
0.943	0.2	0.8725	42	A	9
0.879	0.189	0.8505	42	A	9
0.905	0.195	0.887	42	A	9
0.923	0.1665	0.825	42	A	9
0.959	0.161	0.803	43	A	9
1.159	0.172	0.886	43	A	9
0.949	0.179	0.78	43	A	9
0.954	0.181	0.8405	43	A	9
0.979	0.197	0.874	44	A	9
0.95	0.185	0.8975	44	A	9
1.063	0.183	0.879	44	A	9
1.126	0.219	0.887	44	A	9
0.962	0.171	0.848	45	A	9
0.979	0.183	0.898	45	A	9
1.182	0.175	0.869	45	A	9
0.818	0.156	0.843	45	A	9
1.037	0.1825	0.861	46	A	9
0.814	0.16	0.859	46	A	9
1.133	0.212	0.9295	46	A	9
1.167	0.2155	0.958	46	A	9
1.099	0.181	0.885	46	A	9
1.195	0.1725	0.9095	46	A	9
0.998	0.201	0.895	47	A	9
1.168	0.17	0.873	47	A	9
1.091	0.1605	0.8685	47	A	9
1.241	0.1795	0.899	47	A	9
0.971	0.156	0.816	48	A	9
0.985	0.1925	0.862	48	A	9
1.191	0.1675	0.833	48	A	9
1.064	0.148	0.8375	48	A	9
1.258	0.163	0.8685	48	A	9
0.968	0.162	0.8415	48	A	9
1.028	0.162	0.864	48	A	9
1.205	0.1955	0.9025	49	A	9
1.099	0.179	0.878	49	A	9
0.997	0.1575	0.798	49	A	9
0.877	0.173	0.867	49	A	9
1.007	0.173	0.8595	49	A	9
1.114	0.1835	0.841	50	A	9
1.184	0.1715	0.8525	50	A	9
0.948	0.172	0.819	50	A	9
0.875	0.1685	0.863	50	A	9
1.138	0.1835	0.9055	50	A	9
1.05	0.179	0.8615	51	A	9
0.99	0.179	0.802	51	A	9
1.003	0.182	0.9055	51	A	9
0.96	0.1655	0.8125	52	A	9
0.809	0.152	0.853	52	A	9
0.928	0.175	0.819	52	A	9
1.031	0.189	0.944	52	A	9
0.988	0.19	0.8815	52	A	9
1.149	0.173	0.8455	52	A	9
1.09	0.1655	0.865	53	A	9
0.933	0.1905	0.948	53	A	9
1.05	0.176	0.875	53	A	9
0.962	0.1705	0.87	53	A	9
1.22	0.198	0.904	53	A	9
1.214	0.1765	0.9025	54	A	9
1.125	0.1785	0.909	54	A	9
1.09	0.1885	0.881	54	A	9
0.962	0.15	0.8325	54	A	9
0.981	0.1715	0.863	54	A	9
0.862	0.1715	0.838	54	A	9
1.058	0.17	0.9415	55	A	9
0.958	0.202	0.905	55	A	9
1.117	0.183	0.895	55	A	9
1.318	0.186	0.9295	55	A	9
1.159	0.169	0.888	55	A	9
1.006	0.1715	0.8205	56	A	9
1.042	0.153	0.839	56	A	9
0.98	0.177	0.89	56	A	9
1.059	0.167	0.804	47	B	9
1.101	0.17	0.8865	47	B	9
1.053	0.163	0.8735	47	B	9
0.994	0.1595	0.823	47	B	9
1.047	0.157	0.88	48	B	9
1.119	0.194	0.8495	48	B	9
1.119	0.1805	0.877	48	B	9
0.762	0.148	0.7585	48	B	9
0.968	0.164	0.862	48	B	9
1.154	0.177	0.8285	48	B	9
0.964	0.153	0.831	49	B	9
1.148	0.172	0.907	49	B	9
1.122	0.162	0.832	49	B	9
0.979	0.161	0.783	49	B	9
1.084	0.151	0.829	49	B	9
0.922	0.129	0.768	50	B	9
0.939	0.174	0.827	50	B	9
0.985	0.17	0.8395	50	B	9
0.967	0.179	0.882	50	B	9
1.033	0.152	0.804	51	B	9
0.922	0.1645	0.8375	51	B	9
0.918	0.163	0.8105	51	B	9
ND	0.15	0.806	51	B	9
1.056	0.1425	0.819	51	B	9
1.138	0.139	0.817	51	B	9
1.098	0.152	0.862	52	B	9
0.865	0.155	0.841	52	B	9
0.945	0.143	0.848	52	B	9
1.02	0.15	0.8315	52	B	9
1.046	0.174	0.803	53	B	9
1.171	0.1565	0.837	53	B	9
1.004	0.156	0.814	53	B	9
0.999	0.1545	0.777	53	B	9
1.072	0.169	0.806	53	B	9
1.029	0.183	0.898	53	B	9
0.88	0.1595	0.8325	54	B	9
0.982	0.142	0.781	54	B	9
0.912	0.161	0.8425	54	B	9
0.954	0.153	0.861	54	B	9
0.963	0.1625	0.8305	54	B	9
1.083	0.162	0.825	54	B	9
1.079	0.1625	0.843	54	B	9
1.042	0.154	0.826	55	B	9
0.958	0.167	0.866	55	B	9
1.101	0.152	0.828	55	B	9
1.007	0.1545	0.826	55	B	9
1.183	0.155	0.8785	56	B	9
0.971	0.1705	0.825	56	B	9
1.022	0.171	0.854	56	B	9
0.94	0.184	0.853	57	B	9
1.069	0.162	0.855	57	B	9
1.048	0.175	0.8215	57	B	9
1.179	0.171	0.881	58	B	9
1.065	0.165	0.848	58	B	9
0.922	0.16	0.834	58	B	9
1.129	0.157	0.845	58	B	9
1.167	0.177	0.885	58	B	9
1.055	0.1385	0.815	59	B	9
0.941	0.142	0.7995	59	B	9
1.052	0.166	0.864	59	B	9
0.848	0.1565	0.858	60	B	9
0.96	0.15	0.776	60	B	9
0.925	0.18	0.8705	60	B	9
0.989	0.154	0.832	60	B	9
1.108	0.151	0.8455	61	B	9
0.992	0.147	0.804	61	B	9
0.938	0.185	0.836	61	B	9
1.009	0.167	0.854	61	B	9
0.906	0.177	0.851	61	B	9
*A few data of body length are lost. We sometimes can not measure the body length of soldiers because their bodies are very soft.

## Sheet: Solders aggressiveness
population	time (sec)	attack part
A	38.76	abdomen
A	141	boundary between thorax and abdomen
A	168.36	boundary between thorax and abdomen
A	300	abdomen
A	3.41	abdomen
A	3.03	abdomen
A	38.78	abdomen
A	300	thorax
A	63.26	abdomen
A	68.33	abdomen
A	300	boundary between thorax and abdomen
B	5.3	abdomen
B	24.72	abdomen
B	13	thorax
B	64.01	thorax
B	9.03	abdomen
B	69.55	abdomen

## Sheet: soldiers' defensive prowess
population	30	60	90	120	(min)
A	0.818182	0.545455	0.5	0.340909
A	0.863636	0.818182	0.704545	0.659091
A	0.681818	0.545455	0.386364	0.590909
A	0.886364	0.545455	0.522727	0.431818
A	0.863636	0.590909	0.409091	0.409091
A	0.613636	0.5	0.477273	0.386364
A	0.659091	0.568182	0.386364	0.318182
A	0.863636	0.704545	0.704545	0.5
A	0.840909	0.613636	0.431818	0.204545
A	0.75	0.659091	0.636364	0.545455
A	0.795455	0.568182	0.568182	0.5
A	0.681818	0.636364	0.477273	0.340909
B	0.681818	0.431818	0.227273	0.181818
B	0.704545	0.545455	0.340909	0.272727
B	0.681818	0.590909	0.590909	0.590909
B	0.636364	0.522727	0.431818	0.25
B	0.659091	0.454545	0.272727	0.113636
B	0.772727	0.636364	0.568182	0.340909
B	0.704545	0.386364	0.227273	0.136364
B	0.772727	0.659091	0.431818	0.409091
B	0.772727	0.636364	0.545455	0.545455
B	0.590909	0.431818	0.318182	0.0454545
B	0.522727	0.409091	0.227273	0.0909091
